# Supplementary material for: Establishing farm dust as a useful viral metagenomic surveillance matrix
Source: Sci Rep. 2022 Sep 29;12:16308. doi: 10.1038/s41598-022-20701-x (PMC9521564; doi:10.1038/s41598-022-20701-x)
Supplement: Supplementary file 2 — Supplementary Information 2. [file 41598_2022_20701_MOESM2_ESM.xlsx]

## Sheet: Table_S1
Sample Identifier	Sample type	BioSample accession number	SRA accession number	BioProject accession number
V_M_001	Chicken feces	SAMN17864873	SRX10097429	PRJNA670873
V_M_002	Chicken feces	SAMN17864874	SRX10097430	PRJNA670873
V_M_003	Chicken feces	SAMN17864875	SRX10097441	PRJNA670873
V_M_004	Chicken feces	SAMN17864876	SRX10097452	PRJNA670873
V_M_005	Chicken feces	SAMN17864877	SRX10097463	PRJNA670873
V_M_006	Chicken feces	SAMN17864878	SRX10097468	PRJNA670873
V_M_007	Chicken feces	SAMN17864879	SRX10097469	PRJNA670873
V_M_008	Chicken feces	SAMN17864880	SRX10097470	PRJNA670873
V_M_009	Chicken feces	SAMN17864881	SRX10097471	PRJNA670873
V_M_010	Chicken feces	SAMN17864882	SRX10097472	PRJNA670873
V_M_011	Chicken feces	SAMN17864883	SRX10097431	PRJNA670873
V_M_012	Chicken feces	SAMN17864884	SRX10097432	PRJNA670873
V_M_013	Chicken feces	SAMN16522928	SRX9349804	PRJNA670873
V_M_014	Chicken feces	SAMN16522929	SRX9349805	PRJNA670873
V_M_015	Chicken feces	SAMN16522930	SRX9349806	PRJNA670873
V_M_016	Chicken feces	SAMN16522931	SRX9349807	PRJNA670873
V_M_017	Chicken feces	SAMN16522932	SRX9349808	PRJNA670873
V_M_018	Chicken feces	SAMN16522933	SRX9349809	PRJNA670873
V_M_019	Chicken feces	SAMN16522934	SRX9349810	PRJNA670873
V_M_020	Chicken feces	SAMN17864885	SRX10097433	PRJNA670873
V_M_021	Chicken feces	SAMN17864886	SRX10097434	PRJNA670873
V_M_022	Chicken feces	SAMN17864887	SRX10097435	PRJNA670873
V_M_023	Chicken feces	SAMN17864888	SRX10097436	PRJNA670873
V_M_024	Chicken feces	SAMN17864889	SRX10097437	PRJNA670873
V_M_025	Chicken feces	SAMN17864890	SRX10097438	PRJNA670873
V_M_026	Chicken feces	SAMN17864891	SRX10097439	PRJNA670873
V_M_027	Chicken feces	SAMN17864892	SRX10097440	PRJNA670873
V_M_028	Chicken feces	SAMN17864893	SRX10097442	PRJNA670873
V_M_029	Chicken feces	SAMN17864894	SRX10097443	PRJNA670873
V_M_030	Chicken feces	SAMN17864895	SRX10097444	PRJNA670873
V_M_031	Chicken feces	SAMN17864896	SRX10097445	PRJNA670873
V_M_032	Chicken feces	SAMN17864897	SRX10097446	PRJNA670873
V_M_033	Chicken feces	SAMN17864898	SRX10097447	PRJNA670873
V_M_034	Chicken feces	SAMN17864899	SRX10097448	PRJNA670873
V_M_036	Chicken feces	SAMN17864900	SRX10097449	PRJNA670873
V_M_038	Chicken feces	SAMN17864901	SRX10097450	PRJNA670873
V_M_039	Chicken feces	SAMN17864902	SRX10097451	PRJNA670873
V_M_040	Chicken feces	SAMN17864903	SRX10097453	PRJNA670873
V_M_041	Chicken feces	SAMN17864904	SRX10097454	PRJNA670873
V_M_045	Chicken feces	SAMN17864905	SRX10097455	PRJNA670873
V_M_046	Chicken feces	SAMN17864906	SRX10097456	PRJNA670873
V_M_047	Chicken feces	SAMN17864907	SRX10097457	PRJNA670873
V_M_048	Chicken feces	SAMN17864908	SRX10097458	PRJNA670873
V_M_049	Chicken feces	SAMN17864909	SRX10097459	PRJNA670873
V_M_050	Chicken feces	SAMN17864910	SRX10097460	PRJNA670873
V_M_051	Chicken feces	SAMN17864911	SRX10097461	PRJNA670873
V_M_052	Chicken feces	SAMN17864912	SRX10097462	PRJNA670873
V_M_053	Chicken feces	SAMN17864913	SRX10097464	PRJNA670873
V_M_054	Chicken feces	SAMN17864914	SRX10097465	PRJNA670873
V_M_055	Chicken feces	SAMN17864915	SRX10097466	PRJNA670873
V_M_056	Chicken feces	SAMN17864916	SRX10097467	PRJNA670873
VE_1	Farm dust	SAMN17885216	SRX10107706	PRJNA701384
VE_2	Farm dust	SAMN17885217	SRX10107707	PRJNA701384
VE_3	Farm dust	SAMN17885218	SRX10107711	PRJNA701384
VE_4	Farm dust	SAMN17885219	SRX10107712	PRJNA701384
VE_5	Farm dust	SAMN17885220	SRX10107713	PRJNA701384
VE_6	Farm dust	SAMN17885221	SRX10107714	PRJNA701384
VE_7	Farm dust	SAMN17885222	SRX10107715	PRJNA701384
VE_8	Farm dust	SAMN17885223	SRX10107716	PRJNA701384
VE_9	Farm dust	SAMN17885224	SRX10107717	PRJNA701384
VE_10	Farm dust	SAMN17885225	SRX10107718	PRJNA701384
VE_11	Farm dust	SAMN17885226	SRX10107708	PRJNA701384
VE_12	Farm dust	SAMN17885227	SRX10107709	PRJNA701384
VE_13	Farm dust	SAMN17885228	SRX10107710	PRJNA701384

## Sheet: Table_S2
Sequence name	GenBank accession number
VE_5_picorna_7	MW684778
VE_6_picorna_40	MW684779
VE_6_picorna_131	MW684780
VE_7_picorna_3	MW684781
VE_7_picorna_5	MW684782
VE_8_picorna_45	MW684783
VE_8_picorna_68	MW684784
VE_8_picorna_99	MW684785
V_M_004_picorna_18	MW684786
V_M_005_picorna_5	MW684787
V_M_017_picorna_3	MW684788
V_M_017_picorna_4	MW684789
V_M_018_picorna_1	MW684790
V_M_019_picorna_1	MW684791
V_M_019_picorna_4	MW684792
V_M_030_picorna_10	MW684793
V_M_033_picorna_1	MW684794
V_M_033_picorna_2	MW684795
V_M_034_picorna_3	MW684796
V_M_034_picorna_4	MW684797
V_M_036_picorna_1	MW684798
V_M_036_picorna_3	MW684799
V_M_038_picorna_2	MW684800
V_M_038_picorna_3	MW684801
V_M_039_picorna_1	MW684802
V_M_040_picorna_1	MW684803
V_M_040_picorna_3	MW684804
V_M_041_picorna_10	MW684805
V_M_045_picorna_1	MW684806
V_M_046_picorna_10	MW684807
V_M_046_picorna_18	MW684808
V_M_047_picorna_3	MW684809
V_M_048_picorna_1	MW684810
V_M_049_picorna_1	MW684811
V_M_050_picorna_1	MW684812
V_M_050_picorna_3	MW684813
V_M_051_picorna_3	MW684814
V_M_052_picorna_5	MW684815
V_M_056_picorna_2	MW684816
VE_7_astro_14	MW684817
V_M_015_astro_2	MW684818
V_M_030_astro_12	MW684819
V_M_033_astro_3	MW684820
V_M_034_astro_2	MW684821
V_M_036_astro_4	MW684822
V_M_038_astro_4	MW684823
V_M_038_astro_5	MW684824
V_M_038_astro_6	MW684825
V_M_039_astro_2	MW684826
V_M_039_astro_3	MW684827
V_M_040_astro_2	MW684828
V_M_041_astro_13	MW684829
V_M_046_astro_12	MW684830
V_M_047_astro_4	MW684831
V_M_048_astro_2	MW684832
V_M_053_astro_2	MW684833
VE_8_calici_66	MW684834
V_M_019_calici_3	MW684835
V_M_021_calici_5	MW684836
V_M_029_calici_1	MW684837
V_M_030_calici_8	MW684838
V_M_032_calici_1	MW684839
V_M_036_calici_2	MW684840
V_M_041_calici_11	MW684841
V_M_050_calici_2	MW684842
V_M_051_calici_5	MW684843
V_M_052_calici_7	MW684844
V_M_053_calici_1	MW684845
V_M_054_calici_1	MW684846
V_M_056_calici_1	MW684847
VE_4_parvo_65	OP264970
VE_8_parvo_259	OP264971
VE_9_parvo_152	OP264972
VE_13_parvo_19	OP264973
V_M_005_parvo_12	OP264974
V_M_008_parvo_16	OP264975
V_M_009_parvo_5	OP264976
V_M_015_parvo_4	OP264977
V_M_021_parvo_9	OP264978
V_M_023_parvo_13	OP264979
V_M_029_parvo_7	OP264980
V_M_031_parvo_37	OP264981
V_M_032_parvo_2	OP264982
V_M_041_parvo_33	OP264983
V_M_050_parvo_5	OP264984
V_M_051_parvo_8	OP264985
VE_6_parvo_217	OP264986
VE_8_parvo_208	OP264987
VE_9_parvo_142	OP264988
VE_11_parvo_15	OP264989
VE_13_parvo_18	OP264990
V_M_005_parvo_9	OP264991
V_M_015_parvo_3	OP264992
V_M_017_parvo_8	OP264993
V_M_018_parvo_5	OP264994
V_M_019_parvo_6	OP264995
V_M_034_parvo_9	OP264996
V_M_036_parvo_5	OP264997
V_M_041_parvo_34	OP264998
V_M_047_parvo_16	OP264999
V_M_051_parvo_7	OP265000
V_M_052_parvo_9	OP265001
V_M_054_parvo_3	OP265002
V_M_055_parvo_1	OP265003
